# Supplementary material for: Transcriptomic Profiling of Adipose Tissues in Sujiang Pigs Reveals Candidate Genes Associated with Tissue-Specific Fat Deposition
Source: Life (Basel). 2026 Jun 18;16(6):1024. doi: 10.3390/life16061024 (PMC13301325; doi:10.3390/life16061024)
Supplement: Supplementary file 1 [file life-16-01024-s001.zip]

Archive with 1 entries (1 files):
- life-4326592-supplementary.pdf
